# Supplementary material for: Ole-Oxy, a Semi-Synthetic Analog of Oleuropein, Ameliorates Acute Skin and Colon Inflammation in Mice
Source: Antioxidants (Basel). 2024 Nov 20;13(11):1422. doi: 10.3390/antiox13111422 (PMC11590887; doi:10.3390/antiox13111422)
Supplement: Supplementary file 1 [file antioxidants-13-01422-s001.zip]

Archive with 1 entries (1 files):
- antioxidants-3281010-supplementary.docx
